# Supplementary material for: Evaluating the validity and reliability of a visual dental scale for detection of periodontal disease (PD) in non-anesthetized dogs (Canis familiaris)
Source: PLoS One. 2018 Sep 26;13(9):e0203930. doi: 10.1371/journal.pone.0203930 (PMC6157863; doi:10.1371/journal.pone.0203930)
Supplement: S1 Appendix — (XLSX) [file pone.0203930.s001.xlsx]

## Sheet: Sheet1
Dog id	Age in years	Breed	Sex	Facility	Veterinarian id	Rater 1 Stage	Rater 2 Stage	Reference Stage
1	7	Chihuahua	Neutered female	2	2	3	3	2
2	10	Basset Hound	Neutered female	2	2	3	3	2
3	9	Basset Hound	Neutered female	2	2	1	1	1
4	2	Yorkshire Terrier	Neutered male	2	2	1		1
5	8	Mixed breed < 11.4kg	Neutered female	2	2	3		2
6	8	Mixed breed < 11.4kg	Neutered male	2	2	2		1
7	9	Shetland Sheepdog	Neutered female	2	2	4		4
8	12	Chihuahua	Neutered female	1	1	2	2	3
9	10	Boston Terrier	Neutered female	1	1	3	3	3
10	4	Boston Terrier	Neutered female	1	1	2	1	0
11	9	Shih-tzu	Neutered female	1	1	1		2
12	6	Labrador Retriever	Neutered male	1	1	3	1	3
13	11	Siberian Husky	Neutered female	2	2	0	2	1
14	10	Mixed breed < 11.4kg	Neutered male	1	1	3		2
15	13	German Shepherd	Neutered female	1	1	1		2
16	9	Mixed breed < 11.4kg	Neutered female	2	2	3		2
17	8	Toy Poodle	Neutered male	2	2	2	2	1
18	2	Mixed breed >11.4kg	Neutered female	1	1	1	1	Did not go to procedure
19	10	Labradoodle	Neutered male	1	1	3		4
20	11	Mixed breed < 11.4kg	Neutered male	2	3	4	4	2
21	5	Mixed breed < 11.4kg	Neutered male	2	3	3	3	2
22	9	Australian Shepherd	Neutered male	1	1	2		1
23	2	Mixed breed >11.4kg	Neutered male	1	1	1		0
24	4	Dachshund	Neutered male	1	1	4		4
25	11	Treeing Walker Coonhound	Neutered female	1	1	2	4	Did not go to procedure
26	4	Chihuahua	Neutered female	1	1	2	2	0
27	10	Flat Coated Retriever	Neutered female	2	2	1		1
28	5	Greyhound	Neutered male	1	1	2		1
29	6	Keeshond	Neutered male	1	1	2		3
30	2	Belgian Malinois	Intact male	1	1	1	0	0
31	7	Schnoodle	Neutered female	1	1	0	1	1
32	2	American Eskimo	Neutered male	1	1	0	0	0
33	9	Kuvasz	Intact male	1	1	3	2	0
34	6	Mixed breed >11.4kg	Neutered female	2	2	2	2	1
35	3	German Shepherd	Intact male	1	1	0	1	0
36	7	Doberman Pinscher	Neutered male	1	1	3	3	1
37	10	Australian Shepherd	Neutered female	2	2	4	4	4
38	12	Italian Greyhound	Intact male	2	2	4	4	4
39	13	Chihuahua	Intact female	2	2	4	4	4
40	9	Miniature Poodle	Neutered female	1	1	1		4
41	10	Cavalier King Charles Spaniel	Neutered male	1	1	3		3
42	7	Mixed breed < 11.4kg	Neutered male	2	3	4		4
43	14	Shih-tzu	Intact female	1	1	4		4
44	6	Yorkshire Terrier	Neutered female	1	1	1		Did not go to procedure
45	10	Mixed breed >11.4kg	Neutered male	1	1	3		0
46	4	Mixed breed < 11.4kg	Neutered female	1	1	1	1	Did not go to procedure
47	1	Shih-tzu	Neutered male	1	1	0	0	Did not go to procedure
48	8	Havanese	Neutered male	1	1	4	1	Did not go to procedure
49	11	Shetland Sheepdog	Neutered female	1	1	4		Stomatitis
50	7	Chihuahua	Neutered male	2	2	4		3
51	8	Mixed breed >11.4kg	Neutered female	2	3	2		3
52	6	Maltese	Neutered male	1	1	2	2	2
53	10	Cocker Spaniel	Neutered female	1	1	3	3	4
54	14	Shetland Sheepdog	Neutered male	1	1	2	2	3
55	13	Pit Bull	Neutered female	1	1	3	3	3
56	7	Beagle	Neutered male	1	1	2	1	3
57	4	Miniature Schnauzer	Neutered female	3	4	0	1	4
58	4	Labrador Retriever	Neutered female	3	4	2	2	No radiographs taken
59	13	Labrador Retriever	Neutered female	3	4	2	3	2
60	2	Yorkshire Terrier	Neutered female	2	2	1	1	1
61	12	Boston Terrier	Neutered male	1	1	2	1	3
62	12	Basset Hound	Neutered male	1	1	3	3	Neoplastic disease
63	4	Mixed breed >11.4kg	Neutered female	1	1	1	1	0
64	4	Border Collie	Neutered female	1	1	1	2	1
65	10	Boxer	Neutered female	1	1	2	2	Did not go to procedure
66	3	Greyhound	Neutered female	1	1	0	1	Did not go to procedure
67	5	Yorkshire Terrier	Neutered female	2	2	2		1
68	8	Collie	Neutered female	3	4		2	No radiographs taken
69	8		Neutered female	3	5		1	3
70	10	Labrador Retriever	Neutered female	3	4		4	4
71	14	Toy Poodle	Neutered male	3	4		3	4
72	1	Pug	Neutered male	1	1	1		0
73	11	Labrador Retriever	Neutered female	1	1	3		Did not go to procedure
74	11	German Shorthaired Pointer	Neutered male	1	1	2		1
75	1	German Shepherd	Intact male	1	1	1		1
76	6	Mixed breed >11.4kg	Neutered male	1	1	1		1
77	3	Labradoodle	Neutered male	1	1	2		0
78	2		Neutered female	3	4		1	No radiographs taken
79	7		Neutered male	3	4		2	2
80	10	Mixed breed < 11.4kg	Neutered male	3	4		2	4
81	10	Mixed breed >11.4kg	Neutered male	3	5	2	3	3
82	1	Corgi	Neutered male	1	1	1		0
83	9	Yorkshire Terrier	Neutered male	1	1	4		4
84	11	Mixed breed < 11.4kg	Neutered female	1	1	4		4
85	9	English Bulldog	Neutered male	1	1	3		Did not go to procedure
86	12	Shih-tzu	Neutered female	1	1	3		4
87	7	Mixed breed < 11.4kg	Intact female	1	1	3		Did not go to procedure
88	12	Chihuahua	Intact female	2	3	4	4	4
89	10	Pit Bull	Neutered male	2	3	3	4	3
90	5	German Shepherd	Neutered male	1	1	1		1
91	7	Chihuahua	Neutered female	3	4	3	3	3
92	10	Mixed breed >11.4kg	Neutered male	3	5		3	No radiographs taken
93	10	Australian Shepherd	Neutered male	2	3	1		2
94	11	Mixed breed < 11.4kg	Neutered female	2	3	3	3	3
95	11	Mixed breed < 11.4kg	Neutered male	2	3	3	3	3
96	6	Toy Poodle	Neutered male	3	4	2	2	No radiographs taken
97	5	Maltese	Neutered female	2	3	3	2	1
98	12	Fox Terrier	Neutered female	2	3	3	3	3
99	5	Mixed breed >11.4kg	Neutered male	3	4	2	2	2
100	12	Bichon Frise	Neutered male	3	4	3	2	3
101	4	Toy Poodle	Neutered male	3	4	3	2	1
102	12	Whippet	Neutered female	1	1	2	1	4
103	10	Mixed breed < 11.4kg	Neutered male	1	1	2	1	2
104	12	Toy Poodle	Neutered female	3	4	2		4
105	2	Mixed breed >11.4kg	Neutered female	3	4	1		1
106	3	Corgi	Neutered female	3	5	1	2	2
107	3	Corgi	Intact male	3	5	1	1	No radiographs taken
108	1	Chihuahua	Intact male	3	5	1	1	3
